# Supplementary material for: Adipocyte abundances of CES1, CRYAB, ENO1 and GANAB are modified in-vitro by glucose restriction and are associated with cellular remodelling during weight regain
Source: Adipocyte. 2019 Apr 30;8(1):190–200. doi: 10.1080/21623945.2019.1608757 (PMC6768247; doi:10.1080/21623945.2019.1608757)
Supplement: Supplemental Material [file kadi-08-01-1608757-s001.zip]

Archive with 9 entries (9 files):
- Supplemental Figure 1.tif
- Supplemental Figure 2.tif
- Supplemental Figure 3.tif
- Supplemental Figure 4.doc
- Supplemental Table 1.xlsx
- Supplemental Table 2.xlsx
- Supplemental Table 3.xlsx
- Supplemental Table 4.xlsx
- Supplemental Table 5.xlsx
