# Supplementary material for: Adipocyte abundances of CES1, CRYAB, ENO1 and GANAB are modified in-vitro by glucose restriction and are associated with cellular remodelling during weight regain
Source: Adipocyte. 2019 Apr 30;8(1):190–200. doi: 10.1080/21623945.2019.1608757 (PMC6768247; doi:10.1080/21623945.2019.1608757)
Supplement: Supplemental Material [file kadi-08-01-1608757-s001.zip › Supplemental Table 1.xlsx]

## Sheet: Sheet1
Supplemental Table 1. Changes of fat droplets diameter and OD value during GR and RF
time point (day)	Normal feeding			GR			RF
	diameter (µm)	OD value		diameter (µm)	OD value		diameter (µm)	OD value
14	0.83 ± 0.01	0.88 ± 0.01		0.83 ± 0.01	0.88 ± 0.01		̶—	̶—
16	0.97 ± 0.01#	̶—		0.88 ± 0.02	̶—		̶—	̶—
18	1.14 ± 0.01 #	1.55 ± 0.03#*		0.93 ± 0.01*	1.24 ± 0.02 #*		0.93 ± 0.01*	1.24 ± 0.02 #*
22	̶—	̶—		̶—	̶—		1.30 ± 0.001#	1.69 ± 0.03#
Values were mean ± SEM. Glucose restriction (GR) started from day 14 to day 18, refeeding (RF) started on day 18. *P < 0.05, change at the same time point between normal feeding group and GR or refeeding group, independent T-test was used. # P < 0.05, change between this time point and previous time point within group, dependent T-test was used.
