# Supplementary material for: Adipocyte abundances of CES1, CRYAB, ENO1 and GANAB are modified in-vitro by glucose restriction and are associated with cellular remodelling during weight regain
Source: Adipocyte. 2019 Apr 30;8(1):190–200. doi: 10.1080/21623945.2019.1608757 (PMC6768247; doi:10.1080/21623945.2019.1608757)
Supplement: Supplemental Material [file kadi-08-01-1608757-s001.zip › Supplemental Table 2.xlsx]

## Sheet: Sheet1
Supplemental Table 2. Proteins significantly changed during GR
order	Accession	gene symbol	Description	T14 (mean ± SEM)	T18GR (mean ± SEM)	log2 FC	P value
1	P42765	ACAA2a	3-ketoacyl-CoA thiolase, mitochondrial	101.80 ± 1.90	111.08 ± 2.94	0.125836	0.02
2	P16219	ACADSb	Short-chain specific acyl-CoA dehydrogenase, mitochondrial	112.76 ± 18.71	190.33 ± 29.23	0.755322	0.004
3	P53396-2	ACLYa	Isoform 2 of ATP-citrate synthase	102.28 ± 4.23	109.34 ± 5.79	-0.619556	0
4	Q86TX2	ACOT1a	acyl-coenzyme A thioesterase 1	93.70 ± 2.33	105.31 ± 3.00	0.0963782	0.032
5	Q9NPJ3-1	ACOT13a	Acyl-coenzyme A thioesterase 13	82.42 ± 4.40	103.60 ± 4.80	0.168563	0.007
6	Q9NR19-2	ACSS2a	Isoform 2 of Acetyl-coenzyme A synthetase, cytoplasmic	96.41 ± 5.82	107.29 ± 5.41	-0.194573	0.003
7	P15121	AKR1B1a	aldose reductase	96.19 ± 1.58	112.62 ± 2.98	0.329923	0.002
8	P05091	ALDH2a	Aldehyde dehydrogenase, mitochondrial	99.52 ± 2.28	109.64 ± 2.72	0.154233	0.001
9	P25705-1	ATP5F1Aa	ATP synthase subunit alpha, mitochondrial	90.39 ± 7.58	102.53 ± 6.36	0.227545	0.001
10	P06576	ATP5F1Ba	ATP synthase subunit beta, mitochondrial	108.50 ± 19.06	165.92 ± 24.66	0.139739	0.001
11	P36542-2	ATP5F1Ca	Isoform Heart of ATP synthase subunit gamma, mitochondrial	84.03 ± 4.02	111.94 ± 6.82	0.181861	0.008
12	P48047	ATP5POa	ATP synthase subunit O, mitochondrial	84.72 ± 4.42	98.27 ± 6.53	0.612793	0.049
13	P04040	CATa	catalase	103.21 ± 3.65	113.73 ± 3.88	-0.265141	0.04
14	P23141-2	CES1a	Isoform 2 of Liver carboxylesterase 1	91.84 ± 6.68	111.19 ± 11.18	0.413749	0.009
15	P23528	CFL1a	Cofilin-1	106.51 ± 4.43	111.00 ± 4.56	-0.190442	0.023
16	O00299	CLIC1a	chloride intracellular channel protein 1	89.52 ± 5.03	107.44 ± 8.19	-0.0883488	0.03
17	P02511	CRYABa	Alpha-crystallin B chain	101.27 ± 2.53	121.12 ± 4.42	0.21397	0.034
18	Q16698	DECR1a	2,4-dienoyl-CoA reductase, mitochondrial	99.47 ± 4.79	116.41 ± 6.18	0.140054	0.019
19	P09622	DLDb	Dihydrolipoyl dehydrogenase, mitochondrial	98.29 ± 2.33	116.82 ± 5.51	0.275757	0.008
20	Q13011	ECH1a	Delta(3,5)-Delta(2,4)-dienoyl-CoA isomerase, mitochondrial	96.97 ± 3.25	105.16 ± 2.95	0.0595572	0.033
21	P30084	ECHS1b	Enoyl-CoA hydratase, mitochondrial	95.76 ± 4.97	110.11 ± 5.44	0.263271	0.004
22	P68104	EEF1A1a	Elongation factor 1-alpha 1	102.69 ± 4.21	127.32 ± 5.51	-0.11859	0.03
23	P60842	EIF4A1a	Eukaryotic initiation factor 4A-I	105.50 ± 3.06	117.87 ± 4.04	-0.235053	0.004
24	P06733-1	ENO1b	alpha-enolase	95.29 ± 4.19	120.24 ± 9.60	-0.0552876	0.02
25	P62495	ETF1a	Eukaryotic peptide chain release factor subunit 1	103.13 ± 1.84	110.88 ± 3.36	-0.348575	0.035
26	P13804-1	ETFAb	Electron transfer flavoprotein subunit alpha, mitochondrial	106.10 ± 3.58	123.14 ± 6.22	0.258297	0.003
27	P38117	ETFBa	electron transfer flavoprotein subunit beta	97.51 ± 3.25	113.86 ± 4.94	0.226938	0.035
28	P49327	FASNa	Fatty acid synthase	99.29 ± 2.59	111.06 ± 4.13	-0.137676	0.001
29	P14324	FDPSb	Farnesyl pyrophosphate synthase	116.30 ± 7.11	125.59 ± 8.25	-0.208767	0.02
30	P02751	FN1a	fibronectin	96.19 ± 2.87	108.71 ± 4.03	-0.085193	0.043
31	Q14697-2	GANABa	Isoform 2 of Neutral alpha-glucosidase AB	97.11 ± 4.32	107.37 ± 5.27	-0.192556	0.005
32	Q9HCL2	GPAMa	Glycerol-3-phosphate acyltransferase 1, mitochondrial	94.81 ± 4.20	114.01 ± 8.20	-0.265638	0.017
33	P21695-1	GPD1a	Glycerol-3-phosphate dehydrogenase [NAD(+)], cytoplasmic	93.06 ± 3.32	103.24 ± 3.62	-0.122909	0.044
34	P09211	GSTP1a	GSTP1_HUMAN	94.46 ± 4.33	117.71 ± 10.90	-0.161401	0.016
35	Q16836-2	HADHa	Isoform 2 of Hydroxyacyl-coenzyme A dehydrogenase, mitochondrial	134.71 ± 26.87	179.38 ± 48.39	0.24921	0.002
36	P40939	HADHAa	Trifunctional enzyme subunit alpha, mitochondrial	102.08 ± 2.92	113.43 ± 6.01	0.116965	0.006
37	P55084	HADHBa	Trifunctional enzyme subunit beta, mitochondrial	78.92 ± 6.37	106.43 ± 7.30	0.201524	0.006
38	Q53GQ0	HSD17B12a	Very-long-chain 3-oxoacyl-CoA reductase	97.20 ± 2.41	120.12 ± 12.15	-0.169231	0.006
39	Q6YN16	HSDL2a	Hydroxysteroid dehydrogenase-like protein 2	92.20 ± 6.80	108.63 ± 5.92	0.3102	0.012
40	P14625	HSP90B1b	Endoplasmin	113.27 ± 6.51	105.47 ± 6.54	-0.102936	0.003
41	P11021	HSPA5b	78 kDa glucose-regulated protein	105.50 ± 3.06	117.87 ± 4.04	0.159917	0.04
42	P11142-1	HSPA8a	Heat shock cognate 71 kDa protein	108.71 ± 3.28	96.81 ± 3.63	-0.167255	0.019
43	P61604	HSPE1b	10 kDa heat shock protein, mitochondrial	95.29 ± 4.19	120.24 ± 9.60	0.335583	0.008
44	P08729	KRT7a	Keratin, type II cytoskeletal 7	109.42 ± 4.26	96.90 ± 5.41	-0.175268	0.045
45	P00338-3	LDHAa	Isoform 3 of L-lactate dehydrogenase A chain	105.42 ± 4.79	96.79 ± 5.73	-0.123261	0.034
46	O95202-1	LETM1a	LETM1 and EF-hand domain-containing protein 1, mitochondrial	103.13 ± 1.84	110.88 ± 3.36	0.104467	0.029
47	P42704	LRPPRCa	Leucine-rich PPR motif-containing protein, mitochondrial	106.10 ± 3.58	123.14 ± 6.22	0.214875	0.018
48	Q96RQ3	MCCC1a	Methylcrotonoyl-CoA carboxylase subunit alpha, mitochondrial	97.51 ± 3.25	113.86 ± 4.94	0.223573	0.014
49	P40926	MDH2a	Malate dehydrogenase, mitochondrial	99.29 ± 2.59	111.06 ± 4.13	0.161582	0.002
50	Q14165	MLECa	Malectin	126.46 ± 19.08	109.14 ± 19.39	-0.212501	0.025
51	P08473	MMEb	Neprilysin	116.30 ± 7.11	125.59 ± 8.25	0.110825	0.015
52	P53602	MVDa	Diphosphomevalonate decarboxylase	101.71 ± 2.39	84.41 ± 4.70	-0.268964	0.01
53	Q14764	MVPa	major vault protein	96.19 ± 2.87	108.71 ± 4.03	0.176639	0.025
54	O75489	NDUFS3a	NADH dehydrogenase [ubiquinone] iron-sulfur protein 3, mitochondrial	115.00 ± 3.98	98.15 ± 5.51	-0.228574	0.012
55	P22234-2	PAICSa	Isoform 2 of Multifunctional protein ADE2	120.83 ± 5.23	100.32 ± 4.48	-0.268448	0.01
56	P11498	PCa	pyruvate carboxylase, mitochondrial	97.11 ± 4.32	107.37 ± 5.27	0.144844	0.014
57	P08559-4	PDHA1a	Isoform 4 of Pyruvate dehydrogenase E1 component subunit alpha, somatic form, mitochondrial	94.81 ± 4.20	114.01 ± 8.20	0.266042	0.014
58	P11177	PDHBa	Pyruvate dehydrogenase E1 component subunit beta, mitochondrial	93.06 ± 3.32	103.24 ± 3.62	0.149694	0.004
59	P30101	PDIA3a	Protein disulfide-isomerase A3	94.46 ± 4.33	117.71 ± 10.90	0.317556	0.036
60	Q96Q06-2	PLIN4a	Isoform 2 of Perilipin-4	126.29 ± 12.47	112.54 ± 9.94	-0.16624	0.046
61	P30405	PPIFb	Peptidyl-prolyl cis-trans isomerase F, mitochondrial	134.71 ± 26.87	179.38 ± 48.39	0.41309	0.008
62	P32119	PRDX2a	Peroxiredoxin-2	102.08 ± 2.92	113.43 ± 6.01	0.152168	0.038
63	P49720	PSMB3a	proteasome subunit beta type-3	100.13 ± 4.12	94.60 ± 3.88	-0.0819478	0.014
64	O75832	PSMD10a	26S proteasome non-ATPase regulatory subunit 10	113.94 ± 5.71	96.42 ± 7.32	-0.24087	0.022
65	P11476-1	RAB1Aa	Ras-related protein Rab-1A	112.12 ± 2.35	101.24 ± 3.32	-0.147233	0.004
66	P18621-3	RPL17a	Isoform 3 of 60S ribosomal protein L17	113.04 ± 5.58	96.61 ± 5.01	-0.226567	0.031
67	P32969	RPL9a	60S ribosomal protein L9	112.06 ± 6.25	91.36 ± 7.86	-0.294649	0.018
68	P04844-1	RPN2b	Dolichyl-diphosphooligosaccharide--protein glycosyltransferase subunit 2	114.53 ± 10.63	90.89 ± 6.43	-0.333583	0.015
69	P46782	RPS5a	40S ribosomal protein S5	109.22 ± 6.51	94.47 ± 5.10	-0.209381	0.044
70	Q6PCB7	SLC27A1a	long-chain fatty acid transport protein 1	115.48 ± 5.19	90.94 ± 4.81	-0.344568	0.005
71	P04179	SOD2a	Superoxide dismutase [Mn], mitochondrial	78.92 ± 6.37	106.43 ± 7.30	0.431446	0.001
72	P49411	TUFMb	elongation factor Tu, mitochondrial	97.20 ± 2.41	120.12 ± 12.15	0.305472	0.04
73	Q99536	VAT1a	Synaptic vesicle membrane protein VAT-1 homolog	92.20 ± 6.80	108.63 ± 5.92	0.236571	0.001
Proteins abundance were presented as mean ± SEM. Log2FC was caculated from the abundance log2(T18GR ÷ T14), values above 0 means the protein was up-regulated during GR, otherwise down-regulated. Normal distribution was tested by Shapiro-Wilk's and P >0.05 was considered normal distributed. a: For variables with normal distribution, dependent T-test was used when compared the changes during GR. b:…
