# Supplementary material for: Adipocyte abundances of CES1, CRYAB, ENO1 and GANAB are modified in-vitro by glucose restriction and are associated with cellular remodelling during weight regain
Source: Adipocyte. 2019 Apr 30;8(1):190–200. doi: 10.1080/21623945.2019.1608757 (PMC6768247; doi:10.1080/21623945.2019.1608757)
Supplement: Supplemental Material [file kadi-08-01-1608757-s001.zip › Supplemental Table 3.xlsx]

## Sheet: CR and RF
Supplemental Table 3. Pathways which were significantly influenced by GR and RF
order	Pathway analysis during GR (T14 to T18GR)	positive (r)	measured (n)	total	Z Score	p-value
1	Fatty Acid Biosynthesis	10	16	37	4.43	0
2	Prion disease pathway	3	3	36	3.54	0
3	PI3K/AKT/mTOR - VitD3 Signalling	2	2	34	2.88	0.001
4	Fatty Acid Beta Oxidation	8	19	71	2.55	0.021
5	Lipid Metabolism Pathway	4	7	43	2.54	0.017
6	Sterol Regulatory Element-Binding Proteins (SREBP) signalling	5	10	77	2.47	0.021
7	Tryptophan metabolism	4	8	133	2.2	0.018
8	Ethanol effects on histone modifications	2	3	53	2.07	0.018
9	Exercise-induced Circadian Regulation	2	3	49	2.07	0.021
10	Photodynamic therapy-induced NFE2L2 (NRF2) survival signaling	2	3	24	2.07	0.013
11	Triacylglyceride Synthesis	2	3	37	2.07	0.011
12	Valproic acid pathway	2	3	36	2.07	0.01
13	Acetylcholine Synthesis	1	1	18	2.04	0.005
14	Amino acid conjugation of benzoic acid	1	1	14	2.04	0.003
15	Butyrate-induced histone acetylation	1	1	11	2.04	0.001
16	Epithelial to mesenchymal transition in colorectal cancer	1	1	161	2.04	0.037
17	Estrogen Receptor Pathway	1	1	16	2.04	0.003
18	Fluoropyrimidine Activity	1	1	58	2.04	0.037
19	Glycerophospholipid Biosynthetic Pathway	1	1	94	2.04	0.04
20	Heroin metabolism	1	1	8	2.04	0.003
21	Interferon type I signaling pathways	1	1	57	2.04	0.035
22	Irinotecan Pathway	1	1	18	2.04	0.006
23	Mevalonate arm of cholesterol biosynthesis pathway with inhibitors	1	1	60	2.04	0.026
24	miR-509-3p alteration of YAP1/ECM axis	1	1	19	2.04	0.005
25	Overview of nanoparticle effects	1	1	41	2.04	0.029
26	Phase I biotransformations, non P450	1	1	13	2.04	0.003
27	Polyol Pathway	1	1	13	2.04	0.005
28	Senescence and Autophagy in Cancer	1	1	112	2.04	0.035
order	Pathway analysis during RF (T18GR to T22RF)	positive (r)	measured (n)	total	Z Score	p-value
1	Amino acid conjugation of benzoic acid	1	1	14	2.67	0.001
2	Butyrate-induced histone acetylation	1	1	11	2.67	0.004
3	Factors and pathways affecting insulin-like growth factor (IGF1)-Akt signaling	1	1	34	2.67	0.009
4	Fluoropyrimidine Activity	1	1	58	2.67	0.012
5	Glycerophospholipid Biosynthetic Pathway	1	1	94	2.67	0.017
6	Heroin metabolism	1	1	8	2.67	0
7	Hypothesized Pathways in Pathogenesis of Cardiovascular Disease	1	1	27	2.67	0.006
8	IL-4 Signaling Pathway	1	1	56	2.67	0.012
9	Irinotecan Pathway	1	1	18	2.67	0.006
10	Neural Crest Differentiation	1	1	102	2.67	0.023
11	Phase I biotransformations, non P450	1	1	13	2.67	0.002
12	Regulation of Microtubule Cytoskeleton	1	1	47	2.67	0.014
13	Fatty Acid Biosynthesis	5	16	37	2.35	0.041
14	PPAR signaling pathway	5	16	76	2.35	0.034
15	Ferroptosis	2	4	71	2.3	0.042
16	Integrin-mediated Cell Adhesion	2	4	102	2.3	0.029
17	Oxidative Stress	2	4	31	2.3	0.049
18	Glycogen Metabolism	3	8	54	2.19	0.043
Pathways were analyzed by PathViso 3.0 over-representation analysis, pathways with the Z socre above 1.96 were shown in the table.
