# Supplementary material for: Adipocyte abundances of CES1, CRYAB, ENO1 and GANAB are modified in-vitro by glucose restriction and are associated with cellular remodelling during weight regain
Source: Adipocyte. 2019 Apr 30;8(1):190–200. doi: 10.1080/21623945.2019.1608757 (PMC6768247; doi:10.1080/21623945.2019.1608757)
Supplement: Supplemental Material [file kadi-08-01-1608757-s001.zip › Supplemental Table 4.xlsx]

## Sheet: Sheet1
Additional file 8. Proteins with a significantly different abundance between T18 and T22RF
order	Accession			T18(mean ± SEM)	T22RF(mean ± SEM)	Log2 FC	P value
1	P09110-1	ACAA1	3-ketoacyl-CoA thiolase, peroxisomal	100.00 ± 0.00	88.53 ± 1.53	-0.175843	0.018665
2	P53396-2	ACLY	Isoform 2 of ATP-citrate synthase	100.00 ± 0.00	78.56 ± 1.72	-0.348215	0.000748244
3	O60488-1	ACSL4	Long-chain-fatty-acid--CoA ligase 4	100.00 ± 0.00	88.11 ± 1.25	-0.182581	0.00471193
4	Q9NR19-2	ACSS2	Isoform 2 of Acetyl-coenzyme A synthetase, cytoplasmic	100.00 ± 0.00	90.10 ± 1.46	-0.150401	0.0381534
5	P07355-2	ANXA2	Isoform 2 of Annexin A2	100.00 ± 0.00	112.02 ± 0.98	0.163785	0.000854184
6	P18085	ARF4	ADP-ribosylation factor 4	100.00 ± 0.00	129.37 ± 4.43	0.371519	0.0275964
7	O15144	ARPC2	Actin-related protein 2/3 complex subunit 2	100.00 ± 0.00	119.14 ± 3.27	0.252693	0.0470287
8	P06576	ATP5F1B	ATP synthase subunit beta, mitochondrial	100.00 ± 0.00	107.33 ± 0.79	0.102098	0.00675883
9	O75947-1	ATP5PD	ATP synthase subunit d, mitochondrial	100.00 ± 0.00	118.10 ± 2.37	0.240009	0.00922645
10	P04040	CAT	catalase	100.00 ± 0.00	85.25 ± 2.16	-0.230228	0.0191125
11	P50991	CCT4	T-complex protein 1 subunit delta	100.00 ± 0.00	91.38 ± 1.00	-0.130085	0.0110926
12	P23141-2	CES1	Isoform 2 of Liver carboxylesterase 1	100.00 ± 0.00	158.81 ± 3.89	0.667312	<0.001
13	P43155	CRAT	Carnitine O-acetyltransferase	100.00 ± 0.00	112.02 ± 1.93	0.163714	0.0290557
14	P02511	CRYAB	Alpha-crystallin B chain	100.00 ± 0.00	127.60 ± 2.89	0.351628	0.00573873
15	P00387-3	CYB5R3	Isoform 3 of NADH-cytochrome b5 reductase 3	100.00 ± 0.00	92.23 ± 0.40	-0.11664	<0.001
16	Q16698	DECR1	2,4-dienoyl-CoA reductase, mitochondrial	100.00 ± 0.00	107.96 ± 0.92	0.110438	0.008
17	Q16555-1	DPYSL2	Dihydropyrimidinase-related protein 2	100.00 ± 0.00	108.77 ± 1.38	0.121237	0.0496923
18	P06733-1	ENO1	alpha-enolase	100.00 ± 0.00	91.11 ± 0.95	-0.134301	0.011
19	P15090	FABP4	Fatty acid-binding protein, adipocyte	100.00 ± 0.00	87.34 ± 1.91	-0.195212	0.0424935
20	O15540-2	FABP7	Isoform 2 of Fatty acid-binding protein, brain	100.00 ± 0.00	70.62 ± 3.98	-0.501919	0.0130856
21	Q9BRX8-1	FAM213A	Redox-regulatory protein FAM213A	100.00 ± 0.00	91.02 ± 1.13	-0.135709	0.0173185
22	P21333	FLNA	Filamin-A	100.00 ± 0.00	109.58 ± 1.22	0.131956	0.0186891
23	Q14697-2	GANAB	Isoform 2 of Neutral alpha-glucosidase AB	100.00 ± 0.00	92.68 ± 1.07	-0.109705	0.0366887
24	P21695-1	GPD1	Glycerol-3-phosphate dehydrogenase [NAD(+)], cytoplasmic	100.00 ± 0.00	93.07 ± 0.66	-0.103664	0.00311541
25	Q9UBQ7	GRHPR	Glyoxylate reductase/hydroxypyruvate reductase	100.00 ± 0.00	113.00 ± 2.52	0.176323	0.0497681
26	P19367-3	HK1	Isoform 3 of Hexokinase-1	100.00 ± 0.00	113.15 ± 1.36	0.178237	0.00409416
27	Q53GQ0	HSD17B12	Very-long-chain 3-oxoacyl-CoA reductase	100.00 ± 0.00	86.83 ± 0.83	-0.203679	<0.001
28	P11021	HSPA5	78 kDa glucose-regulated protein	100.00 ± 0.00	115.11 ± 1.20	0.203027	0.000675513
29	P51553-1	IDH3G	isocitrate dehydrogenase [NAD] subunit gamma, mitochondrial	100.00 ± 0.00	122.50 ± 2.35	0.292782	0.0027078
30	P05556-1	ITGB1	Integrin beta-1	100.00 ± 0.00	114.39 ± 2.17	0.193947	0.041647
31	P30086	PEBP1	phosphatidylethanolamine-binding protein 1	100.00 ± 0.00	116.12 ± 2.04	0.215644	0.0181059
32	P07737	PFN1	profilin-1	100.00 ± 0.00	92.33 ± 0.82	-0.115076	0.00651112
33	Q15149-1	PLEC	plectin	100.00 ± 0.00	114.26 ± 1.15	0.192284	0.000530373
34	P30041	PRDX6	Peroxiredoxin-6	100.00 ± 0.00	90.72 ± 0.69	-0.140472	<0.001
35	P07602-3	PSAP	Isoform Sap-mu-9 of Prosaposin	100.00 ± 0.00	116.72 ± 1.19	0.223079	<0.001
36	P06737-1	PYGL	Glycogen phosphorylase, liver form	100.00 ± 0.00	113.16 ± 2.12	0.178396	0.0458557
37	P62820	RAB1A	Ras-related protein Rab-1A	100.00 ± 0.00	110.77 ± 1.69	0.147524	0.0499806
38	Q6NUM9-1	RETSAT	all-trans-retinol 13,14-reductase	100.00 ± 0.00	89.37 ± 1.51	-0.162191	0.0167548
39	P62280	RPS11	40S ribosomal protein S11	100.00 ± 0.00	115.03 ± 2.53	0.202052	0.0359019
40	Q6PCB7	SLC27A1	long-chain fatty acid transport protein 1	100.00 ± 0.00	84.47 ± 1.51	-0.243546	0.00347892
41	P04179	SOD2	Superoxide dismutase [Mn], mitochondrial	100.00 ± 0.00	135.92 ± 5.22	0.442781	0.021
42	P49411	TUFM	elongation factor Tu, mitochondrial	100.00 ± 0.00	113.97 ± 2.09	0.188612	0.0406772
43	P18206	VCL	Vinculin	100.00 ± 0.00	110.29 ± 1.42	0.141288	0.0282756
44	Q9Y277-2	VDAC3	Isoform 2 of Voltage-dependent anion-selective channel protein 3	100.00 ± 0.00	107.79 ± 0.99	0.108209	0.0188058
Proteins abundance were presented as mean ± SEM, for comparison abundances at T18 have been set to 100, log2FC were caculated from the abundance log2(T22RF ÷ T18). Normal distribution was tested by Shapiro-Wilk's and P >0.05 was considered normal distributed. a: For variables with normal distribution, independent T-test was used when compared the changes between feeding and RF. b: Variables with …
