# Supplementary material for: Adipocyte abundances of CES1, CRYAB, ENO1 and GANAB are modified in-vitro by glucose restriction and are associated with cellular remodelling during weight regain
Source: Adipocyte. 2019 Apr 30;8(1):190–200. doi: 10.1080/21623945.2019.1608757 (PMC6768247; doi:10.1080/21623945.2019.1608757)
Supplement: Supplemental Material [file kadi-08-01-1608757-s001.zip › Supplemental Table 5.xlsx]

## Sheet: Sheet1
Supplemental Table 5_List of genes and proteins names involved in the whole study
in-vitro	Accession	gene symbol	Description
1	P15090	FABP4	Fatty acid-binding protein, adipocyte
2	P08670	VIM	Vimentin
3	P49327	FASN	Fatty acid synthase
4	P21695-1	GPD1	Glycerol-3-phosphate dehydrogenase [NAD(+)], cytoplasmic
5	P06733-1	ENO1	alpha-enolase
6	P60709	ACTB	Actin, cytoplasmic 1
7	P53396-1	ACLY	ATP-citrate synthase
8	P04406-1	GAPDH	glyceraldehyde-3-phosphate dehydrogenase
9	P53396-2	ACLY	Isoform 2 of ATP-citrate synthase
10	P40939	HADHA	Trifunctional enzyme subunit alpha, mitochondrial
11	P14618	PKM	Pyruvate kinase PKM
12	Q96Q06-2	PLIN4	Isoform 2 of Perilipin-4
13	P42765	ACAA2	3-ketoacyl-CoA thiolase, mitochondrial
14	P33121	ACSL1	Long-chain-fatty-acid--CoA ligase 1
15	P04075-2	ALDOA	Isoform 2 of Fructose-bisphosphate aldolase A
16	P10809	HSPD1	60 kDa heat shock protein, mitochondrial
17	Q09666-1	AHNAK	Neuroblast differentiation-associated protein AHNAK
18	P25705-1	ATP5F1A	ATP synthase subunit alpha, mitochondrial
19	P16671	CD36	Platelet glycoprotein 4
20	P68104	EEF1A1	Elongation factor 1-alpha 1
21	P00325	ADH1B	Alcohol dehydrogenase 1B
22	P11021	HSPA5	78 kDa glucose-regulated protein
23	P07355-2	ANXA2	Isoform 2 of Annexin A2
24	P30084	ECHS1	Enoyl-CoA hydratase, mitochondrial
25	P07737	PFN1	profilin-1
26	P40926	MDH2	Malate dehydrogenase, mitochondrial
27	P68363	TUBA1B	Tubulin alpha-1B chain
28	P29401-2	TKT	Isoform 2 of Transketolase
29	P04083	ANXA1	annexin A1
30	P06576	ATP5F1B	ATP synthase subunit beta, mitochondrial
31	Q9BQE3	TUBA1C	Tubulin alpha-1C chain
32	Q53GQ0	HSD17B12	Very-long-chain 3-oxoacyl-CoA reductase
33	P35579-1	MYH9	Myosin-9
34	P38646	HSPA9	Stress-70 protein, mitochondrial
35	P07437	TUBB	tubulin beta chain
36	P62937	PPIA	peptidyl-prolyl cis-trans isomerase A
37	Q9NTX5	ECHDC1	Ethylmalonyl-CoA decarboxylase
38	P11142-1	HSPA8	Heat shock cognate 71 kDa protein
39	P68371	TUBB4B	Tubulin beta-4B chain
40	P21333	FLNA	Filamin-A
41	Q16698	DECR1	2,4-dienoyl-CoA reductase, mitochondrial
42	P38117	ETFB	electron transfer flavoprotein subunit beta
43	Q9BRX8-1	FAM213A	Redox-regulatory protein FAM213A
44	P50454	SERPINH1	Serpin H1
45	P13804-1	ETFA	Electron transfer flavoprotein subunit alpha, mitochondrial
46	Q16851	UGP2	UTP--glucose-1-phosphate uridylyltransferase
47	Q16853	AOC3	Membrane primary amine oxidase
48	Q9NQC3	RTN4	Reticulon-4
49	P15121	AKR1B1	aldose reductase
50	P08133-1	ANXA6	annexin A6
51	Q13885	TUBB2A	Tubulin beta-2A chain
52	Q6YN16	HSDL2	Hydroxysteroid dehydrogenase-like protein 2
53	P12814-3	ACTN1	Isoform 3 of Alpha-actinin-1
54	Q04828	AKR1C1	aldo-keto reductase family 1 member C1
55	P07195	LDHB	L-lactate dehydrogenase B chain
56	P52895	AKR1C2	Aldo-keto reductase family 1 member C2
57	P14625	HSP90B1	Endoplasmin
58	Q99714-1	HSD17B10	3-hydroxyacyl-CoA dehydrogenase type-2
59	P08758	ANXA5	annexin A5
60	P02545	LMNA	Prelamin-A/C
61	P02751	FN1	fibronectin
62	P21796	VDAC1	voltage-dependent anion-selective channel protein 1
63	P60174	TPI1	Triosephosphate isomerase
64	Q9Y490	TLN1	Talin-1
65	O75390	CS	citrate synthase, mitochondrial
66	P52209	PGD	6-phosphogluconate dehydrogenase, decarboxylating
67	P0C0S8	HIST1H2AG	histone H2A type 1
68	O60240	PLIN1	Perilipin-1
69	P30041	PRDX6	Peroxiredoxin-6
70	P00558	PGK1	phosphoglycerate kinase 1
71	P45880-1	VDAC2	Isoform 1 of Voltage-dependent anion-selective channel protein 2
72	O75874	IDH1	Isocitrate dehydrogenase [NADP] cytoplasmic
73	P10515	DLAT	Dihydrolipoyllysine-residue acetyltransferase component of pyruvate dehydrogenase complex, mitochondrial
74	P55084	HADHB	Trifunctional enzyme subunit beta, mitochondrial
75	O75891-3	ALDH1L1	Isoform 3 of Cytosolic 10-formyltetrahydrofolate dehydrogenase
76	P07108-5	DBI	Isoform 5 of Acyl-CoA-binding protein
77	P23528	CFL1	Cofilin-1
78	P04792	HSPB1	Heat shock protein beta-1
79	P07339	CTSD	CATD_HUMAN
80	O43707	ACTN4	Alpha-actinin-4
81	Q14914	PTGR1	Prostaglandin reductase 1
82	P18206	VCL	Vinculin
83	P48163	ME1	NADP-dependent malic enzyme
84	P55072	VCP	Transitional endoplasmic reticulum ATPase
85	P07900-2	HSP90AA1	Isoform 2 of Heat shock protein HSP 90-alpha
86	P27797	CALR	Calreticulin
87	P32119	PRDX2	Peroxiredoxin-2
88	Q01469	FABP5	Fatty acid-binding protein, epidermal
89	P63104-1	YWHAZ	14-3-3 protein zeta/delta
90	P00966	ASS1	Argininosuccinate synthase
91	P49189	ALDH9A1	4-trimethylaminobutyraldehyde dehydrogenase
92	P09382	LGALS1	Galectin-1
93	P24752	ACAT1	Acetyl-CoA acetyltransferase, mitochondrial
94	P08238	HSP90AB1	Heat shock protein HSP 90-beta
95	P30044-1	PRDX5	Peroxiredoxin-5, mitochondrial
96	Q9NR19-2	ACSS2	Isoform 2 of Acetyl-coenzyme A synthetase, cytoplasmic
97	P00338-3	LDHA	Isoform 3 of L-lactate dehydrogenase A chain
98	P40925-3	MDH1	Isoform 3 of Malate dehydrogenase, cytoplasmic
99	P61604	HSPE1	10 kDa heat shock protein, mitochondrial
100	P51659-1	HSD17B4	peroxisomal multifunctional enzyme type 2
101	P09622	DLD	Dihydrolipoyl dehydrogenase, mitochondrial
102	P05091	ALDH2	Aldehyde dehydrogenase, mitochondrial
103	P07602-3	PSAP	Isoform Sap-mu-9 of Prosaposin
104	O95202-1	LETM1	LETM1 and EF-hand domain-containing protein 1, mitochondrial
105	P07237	P4HB	Protein disulfide-isomerase
106	Q15149-1	PLEC	plectin
107	P11498	PC	pyruvate carboxylase, mitochondrial
108	P23141-2	CES1	Isoform 2 of Liver carboxylesterase 1
109	Q9BUF5	TUBB6	Tubulin beta-6 chain
110	Q15847	ADIRF	Adipogenesis regulatory factor
111	Q16836-2	HADH	Isoform 2 of Hydroxyacyl-coenzyme A dehydrogenase, mitochondrial
112	P04179	SOD2	Superoxide dismutase [Mn], mitochondrial
113	P42330	AKR1C3	Aldo-keto reductase family 1 member C3
114	Q00610-1	CLTC	Clathrin heavy chain 1
115	Q14315	FLNC	Filamin-C
116	Q16555-1	DPYSL2	Dihydropyrimidinase-related protein 2
117	P26038	MSN	Moesin
118	P37837	TALDO1	Transaldolase
119	Q6NZI2-1	CAVIN1	polymerase I and transcript release factor
120	Q13228-4	SELENBP1	Isoform 4 of Selenium-binding protein 1
121	P30837	ALDH1B1	Aldehyde dehydrogenase X, mitochondrial
122	P04843	RPN1	Dolichyl-diphosphooligosaccharide--protein glycosyltransferase subunit 1
123	Q06830	PRDX1	peroxiredoxin-1
124	P17931	LGALS3	Galectin-3
125	Q96CM8-2	ACSF2	Isoform 2 of Acyl-CoA synthetase family member 2, mitochondrial
126	P62258-1	YWHAE	14-3-3 protein epsilon
127	P53602	MVD	Diphosphomevalonate decarboxylase
128	Q13510-2	ASAH1	Isoform 2 of Acid ceramidase
129	P49411	TUFM	elongation factor Tu, mitochondrial
130	P06744-2	GPI	Isoform 2 of Glucose-6-phosphate isomerase
131	P30086	PEBP1	phosphatidylethanolamine-binding protein 1
132	P35232	PHB	Prohibitin
133	P11476-1	RAB1A	Ras-related protein Rab-1A
134	P11413-2	G6PD	Isoform Long of Glucose-6-phosphate 1-dehydrogenase
135	Q14697-2	GANAB	Isoform 2 of Neutral alpha-glucosidase AB
136	P30101	PDIA3	Protein disulfide-isomerase A3
137	P62906	RPL10A	60S ribosomal protein L10A
138	P99999	CYCS	cytochrome c
139	Q9Y277-2	VDAC3	Isoform 2 of Voltage-dependent anion-selective channel protein 3
140	O00159-1	MYO1C	Unconventional myosin-Ic
141	P09211	GSTP1	GSTP1_HUMAN
142	P23284	PPIB	peptidyl-prolyl cis-trans isomerase B
143	O00763	ACACB	Acetyl-CoA carboxylase 2
144	Q13011	ECH1	Delta(3,5)-Delta(2,4)-dienoyl-CoA isomerase, mitochondrial
145	P17987	TCP1	T-complex protein 1 subunit alpha
146	P11310-2	ACADM	Isoform 2 of Medium-chain specific acyl-CoA dehydrogenase, mitochondrial
147	Q15084-2	PDIA6	Isoform 2 of Protein disulfide-isomerase A6
148	P11177	PDHB	Pyruvate dehydrogenase E1 component subunit beta, mitochondrial
149	P63241-2	EIF5A	Isoform 2 of Eukaryotic translation initiation factor 5A-1
150	P02511	CRYAB	Alpha-crystallin B chain
151	Q99497	PARK7	Protein deglycase DJ-1
152	P00387-3	CYB5R3	Isoform 3 of NADH-cytochrome b5 reductase 3
153	P10620	MGST1	Microsomal glutathione S-transferase 1
154	Q13085-4	ACACA	Isoform 4 of Acetyl-CoA carboxylase 1
155	P11766	ADH5	alcohol dehydrogenase class-3
156	P0DMV8	HSPA1A	heat shock 70 kDa protein 1A
157	P07099	EPHX1	epoxide hydrolase 1
158	P16152	CBR1	Carbonyl reductase [NADPH] 1
159	P05141	SLC25A5	ADP/ATP translocase 2
160	Q9H0U4	RAB1B	ras-related protein Rab-1B
161	Q99536	VAT1	Synaptic vesicle membrane protein VAT-1 homolog
162	Q99832	CCT7	T-complex protein 1 subunit eta
163	P16435	POR	NADPH--cytochrome P450 reductase
164	Q9NUJ1	ABHD10	Mycophenolic acid acyl-glucuronide esterase, mitochondrial
165	Q07065	CKAP4	Cytoskeleton-associated protein 4
166	P22307-1	SCP2	Non-specific lipid-transfer protein
167	P04080	CSTB	Cystatin-B
168	P14324	FDPS	Farnesyl pyrophosphate synthase
169	P49748-3	ACADVL	Isoform 3 of Very long-chain specific acyl-CoA dehydrogenase, mitochondrial
170	P16615	ATP2A2	Sarcoplasmic/endoplasmic reticulum calcium ATPase 2
171	P08729	KRT7	Keratin, type II cytoskeletal 7
172	P11586	MTHFD1	C-1-tetrahydrofolate synthase, cytoplasmic
173	P35237	SERPINB6	serpin B6
174	Q01995	TAGLN	transgelin
175	P46782	RPS5	40S ribosomal protein S5
176	P05556-1	ITGB1	Integrin beta-1
177	P22392-2	NME2	Isoform 3 of Nucleoside diphosphate kinase B
178	P36871-1	PGM1	Phosphoglucomutase-1
179	Q9UHG3	PCYOX1	prenylcysteine oxidase 1
180	P50990	CCT8	T-complex protein 1 subunit theta
181	P08559-4	PDHA1	Isoform 4 of Pyruvate dehydrogenase E1 component subunit alpha, somatic form, mitochondrial
182	P08473	MME	Neprilysin
183	Q86TX2	ACOT1	acyl-coenzyme A thioesterase 1
184	P53597	SUCLG1	Succinyl-CoA ligase [ADP/GDP-forming] subunit alpha, mitochondrial
185	O95831-1	AIFM1	Apoptosis-inducing factor 1, mitochondrial
186	P18669	PGAM1	Phosphoglycerate mutase 1
187	P13639	EEF2	Elongation factor 2
188	P00367	GLUD1	Glutamate dehydrogenase 1, mitochondrial
189	P50991	CCT4	T-complex protein 1 subunit delta
190	P60981-1	DSTN	Destrin
191	P61978-2	HNRNPK	Isoform 2 of Heterogeneous nuclear ribonucleoprotein K
192	P48643	CCT5	T-complex protein 1 subunit epsilon
193	P21964-1	COMT	Catechol O-methyltransferase
194	O75083	WDR1	WD repeat-containing protein 1
195	P61224-1	RAP1B	Ras-related protein Rap-1b
196	P62805	HIST1H4A	histone H4
197	P60842	EIF4A1	Eukaryotic initiation factor 4A-I
198	P36957	DLST	Dihydrolipoyllysine-residue succinyltransferase component of 2-oxoglutarate dehydrogenase complex, mitochondrial
199	P36542-1	ATP5F1C	ATP synthase subunit gamma, mitochondrial
200	Q96RQ3	MCCC1	Methylcrotonoyl-CoA carboxylase subunit alpha, mitochondrial
201	Q16891	IMMT	MICOS complex subunit Mic60
202	P00441	SOD1	Superoxide dismutase [Cu-Zn]
203	P51149	RAB7A	ras-related protein Rab-7a
204	P40227-1	CCT6A	T-complex protein 1 subunit zeta
205	P32969	RPL9	60S ribosomal protein L9
206	P50914	RPL14	60S ribosomal protein L14
207	Q9HDC9	APMAP	Adipocyte plasma membrane-associated protein
208	Q99798	ACO2	Aconitate hydratase, mitochondrial
209	A1L0T0	ILVBL	Acetolactate synthase-like protein
210	P06737-1	PYGL	Glycogen phosphorylase, liver form
211	P07226-1	TPM4	Tropomyosin alpha-4 chain
212	P28066-1	PSMA5	Proteasome subunit alpha type-5
213	P62873	GNB1	Guanine nucleotide-binding protein G(I)/G(S)/G(T) subunit beta-1
214	P06703	S100A6	protein S100-A6
215	Q01082-1	SPTBN1	Spectrin beta chain, non-erythrocytic 1
216	P48047	ATP5PO	ATP synthase subunit O, mitochondrial
217	P23396-1	RPS3	40S ribosomal protein S3
218	P36542-2	ATP5F1C	Isoform Heart of ATP synthase subunit gamma, mitochondrial
219	P07954	FH	fumarate hydratase, mitochondrial
220	P09110-1	ACAA1	3-ketoacyl-CoA thiolase, peroxisomal
221	Q13423	NNT	NAD(P) transhydrogenase, mitochondrial
222	Q9BTZ2	DHRS4	dehydrogenase/reductase sdr family member 4
223	Q04446	GBE1	1,4-alpha-glucan-branching enzyme
224	P25398	RPS12	40S ribosomal protein S12
225	Q12797	ASPH	Aspartyl/Asparaginyl beta-hydroxylase
226	Q14764	MVP	major vault protein
227	P78371-1	CCT2	T-complex protein 1 subunit beta
228	P53007	SLC25A1	Tricarboxylate transport protein, mitochondrial
229	Q9P2R7	SUCLA2	Succinyl-CoA ligase [ADP-forming] subunit beta, mitochondrial
230	P09972	ALDOC	Fructose-bisphosphate aldolase C
231	Q9NPJ3-1	ACOT13	Acyl-coenzyme A thioesterase 13
232	P04844-1	RPN2	Dolichyl-diphosphooligosaccharide--protein glycosyltransferase subunit 2
233	P16219	ACADS	Short-chain specific acyl-CoA dehydrogenase, mitochondrial
234	P36776	LONP1	Lon protease homolog, mitochondrial
235	Q14204	DYNC1H1	Cytoplasmic dynein 1 heavy chain 1
236	Q6DD88	ATL3	Atlastin-3
237	Q6NUM9-1	RETSAT	all-trans-retinol 13,14-reductase
238	O60664-1	PLIN3	Perilipin-3
239	P30050-1	RPL12	60S ribosomal protein L12
240	Q9Y6C9	MTCH2	Mitochondrial carrier homolog 2
241	P18085	ARF4	ADP-ribosylation factor 4
242	P27105	STOM	erythrocyte band 7 integral membrane protein
243	P19367-3	HK1	Isoform 3 of Hexokinase-1
244	Q01518-1	CAP1	adenylyl cyclase-associated protein 1
245	P49368-1	CCT3	T-complex protein 1 subunit gamma
246	P49419	ALDH7A1	Alpha-aminoadipic semialdehyde dehydrogenase
247	P04216	THY1	Thy-1 membrane glycoprotein
248	Q9BX68	HINT2	Histidine triad nucleotide-binding protein 2, mitochondrial
249	P52907	CAPZA1	F-actin-capping protein subunit alpha-1
250	O75964	ATP5MG	ATP synthase subunit g, mitochondrial
251	Q96I99-1	SUCLG2	Succinyl-CoA ligase [GDP-forming] subunit beta, mitochondrial
252	P55786	NPEPPS	puromycin-sensitive aminopeptidase
253	P22314	UBA1	Ubiquitin-like modifier-activating enzyme 1
254	Q9H4M9	EHD1	EH domain-containing protein 1
255	Q92743	HTRA1	Serine protease HTRA1
256	P61586	RHOA	Transforming protein RhoA
257	P62979	RPS27A	RS27A_HUMAN
258	P30405	PPIF	Peptidyl-prolyl cis-trans isomerase F, mitochondrial
259	P49720	PSMB3	proteasome subunit beta type-3
260	Q9NZN4	EHD2	EH domain-containing protein 2
261	Q9Y5L4	TIMM13	mitochondrial import inner membrane translocase subunit TIM13
262	P52789	HK2	Hexokinase-2
263	P30042-1	GATD3A	ES1 protein homolog, mitochondrial
264	P05387	RPLP2	60S acidic ribosomal protein P2
265	P29692-2	EEF1D	Isoform 2 of Elongation factor 1-delta
266	Q9BSJ8-2	ESYT1	Isoform 2 of Extended synaptotagmin-1
267	Q9HCC0-1	MCCC2	Methylcrotonoyl-CoA carboxylase beta chain, mitochondrial
268	P04040	CAT	catalase
269	P0C7P4	UQCRFS1P1	Putative cytochrome b-c1 complex subunit Rieske-like protein 1
270	P35754	GLRX	Glutaredoxin-1
271	P10599-1	TXN	thioredoxin
272	Q03154-1	ACY1	Aminoacylase-1
273	P50395-1	GDI2	Rab GDP dissociation inhibitor beta
274	P51148-2	RAB5C	Isoform 2 of Ras-related protein Rab-5C
275	Q6PCB7	SLC27A1	long-chain fatty acid transport protein 1
276	P31930	UQCRC1	Cytochrome b-c1 complex subunit 1, mitochondrial
277	Q13492-1	PICALM	Phosphatidylinositol-binding clathrin assembly protein
278	Q5QNW6-2	HIST2H2BF	Isoform 2 of Histone H2B type 2-F
279	P21589-1	NT5E	5'-nucleotidase
280	P62158	CALM1	Calmodulin
281	P30043	BLVRB	flavin reductase (NADPH)
282	P09417	QDPR	dihydropteridine reductase
283	P07910-1	HNRNPC	Heterogeneous nuclear ribonucleoproteins C1/C2
284	Q15738	NSDHL	sterol-4-alpha-carboxylate 3-dehydrogenase, decarboxylating
285	P26447	S100A4	Protein S100-A4
286	Q9H8H3	METTL7A	methyltransferase-like protein 7A
287	P39656	DDOST	Dolichyl-diphosphooligosaccharide--protein glycosyltransferase 48 kDa subunit
288	Q15019-2	SEPT2	Isoform 2 of Septin-2
289	P60660	MYL6	Myosin light polypeptide 6
290	P53618	COPB1	Coatomer subunit beta
291	Q9BWD1-2	ACAT2	Isoform 2 of Acetyl-CoA acetyltransferase, cytosolic
292	P28838	LAP3	cytosol aminopeptidase
293	P30048	PRDX3	Thioredoxin-dependent peroxide reductase, mitochondrial
294	P12277	CKB	Creatine kinase B-type
295	Q9P2E9-1	RRBP1	Ribosome-binding protein 1
296	O14561	NDUFAB1	Acyl carrier protein, mitochondrial
297	Q00325-1	SLC25A3	Phosphate carrier protein, mitochondrial
298	Q05469-1	LIPE	hormone-sensitive lipase
299	Q9Y4L1	HYOU1	Hypoxia up-regulated protein 1
300	P31948-2	STIP1	Isoform 2 of Stress-induced-phosphoprotein 1
301	P54819	AK2	Adenylate kinase 2, mitochondrial
302	P27824-2	CANX	Isoform 2 of Calnexin
303	Q04837	SSBP1	Single-stranded DNA-binding protein, mitochondrial
304	P20674	COX5A	Cytochrome c oxidase subunit 5A, mitochondrial
305	Q15417	CNN3	Calponin-3
306	P26641-2	EEF1G	Isoform 2 of Elongation factor 1-gamma
307	P05388	RPLP0	60S acidic ribosomal protein P0
308	P61247	RPS3A	40S ribosomal protein S3a
309	Q8NBS9-1	TXNDC5	Thioredoxin domain-containing protein 5
310	P31040	SDHA	Succinate dehydrogenase [ubiquinone] flavoprotein subunit, mitochondrial
311	O15144	ARPC2	Actin-related protein 2/3 complex subunit 2
312	P31949	S100A11	protein S100-A11
313	Q99460	PSMD1	26S proteasome non-ATPase regulatory subunit 1
314	Q9UQ80	PA2G4	proliferation-associated protein 2G4
315	P00167-1	CYB5A	Cytochrome b5
316	P62277	RPS13	40S ribosomal protein S13
317	P17858-1	PFKL	ATP-dependent 6-phosphofructokinase, liver type
318	P00568	AK1	Adenylate kinase isoenzyme 1
319	Q9NZ01-1	TECR	Very-long-chain enoyl-CoA reductase
320	O00299	CLIC1	chloride intracellular channel protein 1
321	P43155	CRAT	Carnitine O-acetyltransferase
322	O95782	AP2A1	AP-2 complex subunit alpha-1
323	P43304	GPD2	Glycerol-3-phosphate dehydrogenase, mitochondrial
324	P30040-1	ERP29	Endoplasmic reticulum resident protein 29
325	P49755	TMED10	Transmembrane emp24 domain-containing protein 10
326	Q16134	ETFDH	Electron transfer flavoprotein-ubiquinone oxidoreductase, mitochondrial
327	P15880	RPS2	40S ribosomal protein S2
328	Q14165	MLEC	Malectin
329	Q86VP6-1	CAND1	cullin-associated nedd8-dissociated protein 1
330	O75947-1	ATP5PD	ATP synthase subunit d, mitochondrial
331	P53621-2	COPA	Isoform 2 of Coatomer subunit alpha
332	Q07021	C1QBP	Complement component 1 Q subcomponent-binding protein, mitochondrial
333	Q16658	FSCN1	Fascin
334	Q6P587-3	FAHD1	Isoform 3 of Acylpyruvase FAHD1, mitochondrial
335	Q16822-1	PCK2	Phosphoenolpyruvate carboxykinase [GTP], mitochondrial
336	P30038	ALDH4A1	Delta-1-pyrroline-5-carboxylate dehydrogenase, mitochondrial
337	P30153	PPP2R1A	serine/threonine-protein phosphatase 2A 65 kDa regulatory subunit A alpha isoform
338	P47755	CAPZA2	F-actin-capping protein subunit alpha-2
339	P12109	COL6A1	Collagen alpha-1(VI) chain
340	P62241	RPS8	40S ribosomal protein S8
341	P48449-1	LSS	lanosterol synthase
342	P62280	RPS11	40S ribosomal protein S11
343	P34897-1	SHMT2	Serine hydroxymethyltransferase, mitochondrial
344	P62829	RPL23	60S ribosomal protein L23
345	P63010-2	AP2B1	Isoform 2 of AP-2 complex subunit beta
346	P42704	LRPPRC	Leucine-rich PPR motif-containing protein, mitochondrial
347	P34896-1	SHMT1	Serine hydroxymethyltransferase, cytosolic
348	P23786	CPT2	Carnitine O-palmitoyltransferase 2, mitochondrial
349	O75832	PSMD10	26S proteasome non-ATPase regulatory subunit 10
350	P07814	EPRS	Bifunctional glutamate/proline--tRNA ligase
351	P18621-3	RPL17	Isoform 3 of 60S ribosomal protein L17
352	Q9NP97	DYNLRB1	Dynein light chain roadblock-type 1
353	O60488-1	ACSL4	Long-chain-fatty-acid--CoA ligase 4
354	P05783	KRT18	Keratin, type I cytoskeletal 18
355	O00625	PIR	Pirin
356	O95822	MLYCD	Malonyl-CoA decarboxylase, mitochondrial
357	P08708	RPS17	40S ribosomal protein S17
358	P62913	RPL11	60S ribosomal protein L11
359	Q92947-1	GCDH	Glutaryl-CoA dehydrogenase, mitochondrial
360	P15144	ANPEP	aminopeptidase N
361	Q6NVY1	HIBCH	3-hydroxyisobutyryl-CoA hydrolase, mitochondrial
362	Q9HAV7	GRPEL1	GrpE protein homolog 1, mitochondrial
363	Q00839	HNRNPU	Heterogeneous nuclear ribonucleoprotein U
364	O95302-3	FKBP9	Isoform 3 of Peptidyl-prolyl cis-trans isomerase FKBP9
365	Q02978	SLC25A11	Mitochondrial 2-oxoglutarate/malate carrier protein
366	P06748	NPM1	Nucleophosmin
367	P56556	NDUFA6	NADH dehydrogenase [ubiquinone] 1 alpha subcomplex subunit 6
368	Q9UEY8-1	ADD3	Gamma-adducin
369	O00767	SCD	acyl-CoA desaturase
370	P22234-2	PAICS	Isoform 2 of Multifunctional protein ADE2
371	O95299-2	NDUFA10	Isoform 2 of NADH dehydrogenase [ubiquinone] 1 alpha subcomplex subunit 10, mitochondrial
372	Q6UWP2	DHRS11	Dehydrogenase/reductase SDR family member 11
373	P08865	RPSA	40S ribosomal protein SA
374	P62495	ETF1	Eukaryotic peptide chain release factor subunit 1
375	P49591	SARS	Serine--tRNA ligase, cytoplasmic
376	P54920	NAPA	alpha-soluble nsf attachment protein
377	P62888	RPL30	60S ribosomal protein L30
378	Q9UBQ7	GRHPR	Glyoxylate reductase/hydroxypyruvate reductase
379	Q9Y696	CLIC4	Chloride intracellular channel protein 4
380	P27695	APEX1	DNA-(apurinic or apyrimidinic site) lyase
381	P60903	S100A10	Protein S100-A10
382	Q9HCL2	GPAM	Glycerol-3-phosphate acyltransferase 1, mitochondrial
383	O15400	STX7	Syntaxin-7
384	P62195-1	PSMC5	26S protease regulatory subunit 8
385	P08123	COL1A2	Collagen alpha-2(I) chain
386	O75489	NDUFS3	NADH dehydrogenase [ubiquinone] iron-sulfur protein 3, mitochondrial
387	O95433	AHSA1	activator of 90 kDa heat shock protein ATPase homolog 1
388	P61163	ACTR1A	Alpha-centractin
389	P51553-1	IDH3G	isocitrate dehydrogenase [NAD] subunit gamma, mitochondrial
390	O75347	TBCA	Tubulin-specific chaperone A
391	P13010	XRCC5	X-ray repair cross-complementing protein 5
392	O15540-2	FABP7	Isoform 2 of Fatty acid-binding protein, brain
393	P12081	HARS	SYH_HUMAN
Correlation clustering analysis between 5 proteins and 37 adhesome proteins in the in-vivo study
in-vitro	UniProt	gene symbol	accession
1	P23141_2	CES1	Isoform 2 of Liver carboxylesterase 1
2	P02511	CRYAB	Alpha-crystallin B chain
3	P04179	SOD2	Superoxide dismutase [Mn], mitochondrial
4	P06733	ENO1	alpha-enolase
5	Q14697-2	GANAB	Isoform 2 of Neutral alpha-glucosidase AB
in-vivo	UniProt	gene symbol	accession
1	Q71U36	TUBA1A	Tubulin alpha-1A chain
2	P26038	MSN	Moesin
3	Q9HBL0	TNS1	Tensin-1
4	P27797	CALR	Calreticulin
5	P23528	CFL1	Cofilin-1
6	P05556	ITGB1	Integrin beta-1
7	P07737	PFN1	profilin-1
8	P04792	HSPB1	Heat shock protein beta-1
9	Q03135	CAV1	Caveolin-1
10	P08670	VIM	Vimentin
11	P18206	VCL	Vinculin
12	P21333	FLNA	Filamin-A
13	P12814	ACTN1	Isoform 3 of Alpha-actinin-1
14	P60709	ACTB	Actin, cytoplasmic 1
15	Q9Y490	TLN1	Talin-1
16	Q15149	PLEC	plectin
17	P68366	TUBA4A	Tubulin alpha-4A chain
18	Q9BX66	SORBS1	Sorbin and SH3 domain-containing protein 1
19	Q13418	ILK	Integrin-linked protein kinase
20	P48059	LIMS1	LIM and senescent cell antigen-like-containing domain protein 1
21	Q14847	LASP1	LIM and SH3 domain protein 1
22	Q13683	ITGA7	Integrin alpha-7
23	P08514	ITGA2B	Integrin alpha-IIb
24	Q9NVD7	PARVA	Alpha-parvin
25	P07384	CAPN1	Calpain-1 catalytic subunit
26	Q96AC1	FERMT2	Fermitin family homolog 2
27	P17655	CAPN2	Calpain-2 catalytic subunit
28	P21291	CSRP1	Cysteine and glycine-rich protein 1
29	P84077	ARF1	ADP-ribosylation factor 1
30	P63244	RACK1	Receptor of activated protein C kinase 1
31	P61586	RHOA	Transforming protein RhoA
32	Q07954	LRP1	Prolow-density lipoprotein receptor-related protein 1
33	P05106	ITGB3	Integrin beta-3
34	P67775	PPP2CA	Serine/threonine-protein phosphatase 2A catalytic subunit alpha isoform
35	Q15942	ZYX	Zyxin
36	P17612	PRKACA	cAMP-dependent protein kinase catalytic subunit alpha
37	Q08722	CD47	Leukocyte surface antigen CD47
